# Supplementary material for: HLAII peptide presentation of infliximab increases when complexed with TNF
Source: Front Immunol. 2022 Sep 13;13:932252. doi: 10.3389/fimmu.2022.932252 (PMC9513746; doi:10.3389/fimmu.2022.932252)
Supplement: Supplementary file 3 [file Table_2.xlsx]

## Sheet: Suppl_Table_S2
Supplementary Table S2. HLAII-presented sequences derived from anti-TNF test articles​
​	​	​	anti-TNF derived peptides ​			​
​	​	Totaluniquepeptides​	No. Unique peptides ​			% of totalimmunopeptidome ​
Donor​	Test article​		HC​	LC​	HC+LC​
CE00​	INFL​	7605​	20​	51​	71​	0.93​
CE00​	INFL-TNF​	13521​	30​	56​	86​	0.64​
CE00​	ADAL​	9320​	74​	74​	148​	1.59​
CE00​	ADAL-TNF​	10535​	75​	63​	138​	1.31​
CE00​	Fab'​	5989​	8​	4​	12​	0.20​
CE00​	Fab'-TNF​	9636​	8​	22​	30​	0.31​
1237​	INFL​	17552​	25​	31​	56​	0.32​
1237​	INFL-TNF​	15533​	50​	71​	121​	0.78​
1237​	ADAL​	15593​	55​	61​	116​	0.74​
1237​	ADAL-TNF​	17202​	47​	54​	101​	0.59​
1237​	Fab'​	16450​	21​	11​	32​	0.19​
1237​	Fab'-TNF​	17632​	0​	1​	1​	0.01​
1170​	INFL​	8069​	0​	8​	8​	0.10​
1170​	INFL-TNF​	6896​	6​	9​	15​	0.22​
1170​	ADAL​	10615​	2​	9​	11​	0.10​
1170​	ADAL-TNF​	6522​	9​	8​	17​	0.26​
1170​	Fab'​	5906​	0​	2​	2​	0.03​
1170​	Fab'-TNF​	5985​	0​	1​	1​	0.02​
1214​	INFL​	3679​	0​	3​	3​	0.08​
1214​	INFL-TNF​	5061​	10​	10​	20​	0.40​
1214​	ADAL​	4158​	0​	1​	1​	0.02​
1214​	ADAL-TNF​	1328​	2​	4​	6​	0.45​
1214​	Fab'​	2026​	0​	2​	2​	0.10​
1214​	Fab'-TNF​	1939​	0​	1​	1​	0.05​
1289​	INFL​	2860​	3​	1​	4​	0.14​
1289​	INFL-TNF​	1683​	2​	0​	2​	0.12​
1289​	ADAL​	1683​	2​	0​	2​	0.12​
1289​	ADAL-TNF​	2308​	3​	0​	3​	0.13​
1289​	Fab'​	3870​	0​	2​	2​	0.05​
1289​	Fab'-TNF​	1669​	1​	1​	2​	0.12​
2133​	INFL-TNF​	1701​	0​	4​	4​	0.24​
2133​	ADAL​	9964​	0​	0​	0​	0.00​
2133​	ADAL-TNF​	1743​	7​	1​	8​	0.46​
2133​	Fab'​	1701​	0​	0​	0​	0.00​
2133​	Fab'-TNF​	12883​	0​	26​	26​	0.20​
1265​	INFL​	2237​	0​	3​	3​	0.13​
1265​	INFL-TNF​	6389​	4​	53​	57​	0.89​
1265​	ADAL​	9672​	28​	18​	46​	0.48​
1265​	ADAL-TNF​	6989​	22​	17​	39​	0.56​
1265​	Fab'​	15922​	1​	26​	27​	0.17​
1265​	Fab'-TNF​	8924​	1​	11​	12​	0.13​
1761​	INFL​	11769​	8​	11​	19​	0.16​
1761​	INFL-TNF​	8158​	12​	19​	31​	0.38​
1761​	ADAL​	10206​	8​	22​	30​	0.29​
1761​	ADAL-TNF​	8367​	12​	22​	34​	0.41​
2052​	INFL​	2698​	0​	33​	33​	1.22​
2052​	INFL-TNF​	4445​	5​	57​	62​	1.39​
2052​	ADAL​	4640​	13​	22​	35​	0.75​
2052​	ADAL-TNF​	2725​	0​	22​	22​	0.81​
1802​	INFL​	10688​	16​	30​	46​	0.43​
1802​	INFL-TNF​	13056​	30​	46​	76​	0.58​
1802​	ADAL​	33667​	32​	56​	88​	0.26​
1802​	ADAL-TNF​	15756​	43​	70​	113​	0.72​
1802​	Fab'​	263​	2​	5​	7​	2.66​
1802​	Fab'-TNF​	11005​	9​	12​	21​	0.19​
2035​	INFL​	4501​	9​	6​	15​	0.33​
2035​	INFL-TNF​	12245​	26​	40​	66​	0.54​
2035​	ADAL​	15364​	9​	15​	24​	0.16​
2035​	ADAL-TNF​	14061​	86​	26​	112​	0.80​
2035​	Fab'​	17576​	0​	0​	0​	0.00​
2035​	Fab'-TNF​	19915​	7​	2​	9​	0.05​
1095​	INFL​	20169​	48​	39​	87​	0.43​
1095​	INFL-TNF​	20214​	22​	24​	46​	0.23​
1095​	ADAL​	24953​	67​	12​	79​	0.32​
1095​	ADAL-TNF​	18683​	7​	6​	13​	0.07​
1095​	Fab'​	25778​	11​	3​	14​	0.05​
1095​	Fab'-TNF​	18919​	11​	3​	14​	0.07​
2308​	INF​	1546​	0​	3​	3​	0.19​
2308​	INFCX​	2405​	0​	14​	14​	0.58​
2308​	ADA​	4508​	10​	15​	25​	0.55​
2308​	ADACX​	2520​	9​	13​	22​	0.87​
1901​	INFL​	7813​	23​	36​	59​	0.76​
1901​	INFL-TNF​	6258​	23​	45​	68​	1.09​
1901​	ADAL​	1801​	0​	0​	0​	0.00​
1901​	ADAL-TNF​	2956​	6​	11​	17​	0.58​
1901​	Fab'​	3045​	0​	8​	8​	0.26​
1901​	Fab'-TNF​	5455​	4​	6​	10​	0.18​
